# Supplementary material for: Molecular mechanism of azoxy bond formation for azoxymycins biosynthesis
Source: Nat Commun. 2019 Oct 8;10:4420. doi: 10.1038/s41467-019-12250-1 (PMC6783550; doi:10.1038/s41467-019-12250-1)
Supplement: Supplementary file 3 — Source Data [file 41467_2019_12250_MOESM3_ESM.xlsx]

## Sheet: FIGURE S4-RAW
Supplementary Figure 4a		0 μM	10 μM	20 μM	30 μM	40 μM	50 μM
	Sample1	0	0.132	0.195	0.276	0.379	0.484
	Sample2	0	0.132	0.194	0.284	0.378	0.494
	Sample3	0	0.135	0.197	0.29	0.391	0.495
	Average	0	0.133	0.195333	0.283333	0.382667	0.491
	Standard deviation	0	0.00141421	0.00124722	0.00573488	0.00590668	0.00496655
Supplementary Figure 4b		Sample1	Sample2	Sample3	Standard deviation	Average	Iron/enzyme ratio
	Absorbance (OD562)	0.348	0.353	0.339	\	0.347	\
	Iron concentration of AzoC (μM)	35.713	36.245	34.744	0.616	35.571	1.779
